# Supplementary material for: Effect of CXCL17 on Subcutaneous Preadipocytes Proliferation in Goats
Source: Animals (Basel). 2023 May 25;13(11):1757. doi: 10.3390/ani13111757 (PMC10252012; doi:10.3390/ani13111757)
Supplement: Supplementary file 1 [file animals-13-01757-s001.zip]

Archive with 1 entries (1 files):
- animals-2347595-supplementary.pdf
